# Supplementary material for: Green Synthesized Polymeric Iodophors with Thyme as Antimicrobial Agents
Source: Int J Mol Sci. 2024 Jan 17;25(2):1133. doi: 10.3390/ijms25021133 (PMC10815993; doi:10.3390/ijms25021133)
Supplement: Supplementary file 1 [file ijms-25-01133-s001.zip]

Archive with 4 entries (4 files):
- Supplementary File S1-EDS-AV-PVP-Thyme-I2.pdf
- Supplementary File S2-EDS-AV-PVP-Thyme-I2 SUTURE.pdf
- Supplementary File S3-EDS-Thyme 4 mask dense-white inner layer-near-4.3.pdf
- Supplementary File S4-EDS-AV-PVP-Thyme-I2 Bandage near.pdf
